# Supplementary material for: Cytokines and Chemokines Involved in Hepatitis B Surface Antigen Loss in Human Immunodeficiency Virus/Hepatitis B Virus Coinfected Patients
Source: J Clin Med. 2021 Feb 18;10(4):833. doi: 10.3390/jcm10040833 (PMC7922731; doi:10.3390/jcm10040833)
Supplement: Supplementary file 1 [file jcm-10-00833-s001.zip]

Archive with 2 entries (2 files):
- Figure S1.JPG
- Figure S2.JPG
